# Supplementary material for: GhPLP2 Positively Regulates Cotton Resistance to Verticillium Wilt by Modulating Fatty Acid Accumulation and Jasmonic Acid Signaling Pathway
Source: Front Plant Sci. 2021 Nov 2;12:749630. doi: 10.3389/fpls.2021.749630 (PMC8593000; doi:10.3389/fpls.2021.749630)
Supplement: Supplementary file 1 [file Data_Sheet_1.ZIP]

Archive with 13 entries (13 files):
- Electronic Supplementary Material/Supplementary Figure 1.pdf
- Electronic Supplementary Material/Supplementary Figure 10.pdf
- Electronic Supplementary Material/Supplementary Figure 11.pdf
- Electronic Supplementary Material/Supplementary Figure 2.pdf
- Electronic Supplementary Material/Supplementary Figure 3.pdf
- Electronic Supplementary Material/Supplementary Figure 4.pdf
- Electronic Supplementary Material/Supplementary Figure 5.pdf
- Electronic Supplementary Material/Supplementary Figure 6.pdf
- Electronic Supplementary Material/Supplementary Figure 7.pdf
- Electronic Supplementary Material/Supplementary Figure 8.pdf
- Electronic Supplementary Material/Supplementary Figure 9.pdf
- Electronic Supplementary Material/Supplementary Table S1.xlsx
- Electronic Supplementary Material/Supplementary Table S2.xlsx
