# Supplementary material for: GhPLP2 Positively Regulates Cotton Resistance to Verticillium Wilt by Modulating Fatty Acid Accumulation and Jasmonic Acid Signaling Pathway
Source: Front Plant Sci. 2021 Nov 2;12:749630. doi: 10.3389/fpls.2021.749630 (PMC8593000; doi:10.3389/fpls.2021.749630)
Supplement: Supplementary file 1 [file Data_Sheet_1.ZIP › Electronic Supplementary Material/Supplementary Table S1.xlsx]

## Sheet: Sheet1
Supplement Table 1. Accession number of patatin-like proteins (PLPs) from other plant groups
Organisms	Abbreviation	GenBank Accession Number
Arabidopsis thaliana	AtPLP2	AT2G26560
Gossypium hirsutum	GhPat1	AAX99411.1
Nicotiana tabacum	NtPat1	AAF98368.1
Vigna unguiculata	VuPat1	AAK18751.1
Solanum tuberosum	SoPat	AAA33828.1
Arabidopsis thaliana	AtPLP4	AT4G37050
Arabidopsis thaliana	AtPLP3	AT5G43590
Arabidopsis thaliana	AtPLP5	AT4G37060
Arabidopsis thaliana	AtPLP1	AT4G37070
Cucumis sativus	CsPat	CAA73328.1
Hevea brasiliensis	latex allergen	CAA11041.1
Capsicum annuum	CaPLP1	AEF30538.1
Nicotiana tabacum	NtPat3	AAF98369.1
Oryza sativa Japonica	OsPLP1	AAP04195.1
Arabidopsis thaliana	AtPLP9	AT3G63200
Arabidopsis thaliana	AtPLP8	AT4G29800
Arabidopsis thaliana	AtPLP6	AT2G39220
Arabidopsis thaliana	AtPLP7	AT3G54950
Arabidopsis thaliana	AtPLAI	AT1G61850
