# Supplementary material for: GhPLP2 Positively Regulates Cotton Resistance to Verticillium Wilt by Modulating Fatty Acid Accumulation and Jasmonic Acid Signaling Pathway
Source: Front Plant Sci. 2021 Nov 2;12:749630. doi: 10.3389/fpls.2021.749630 (PMC8593000; doi:10.3389/fpls.2021.749630)
Supplement: Supplementary file 1 [file Data_Sheet_1.ZIP › Electronic Supplementary Material/Supplementary Table S2.xlsx]

## Sheet: Sheet1
Supplementary Table 2. Primers sequences used in experiments.
Primers for construction of vectors
Primer name		Forward primer (5'-3')	Reverse primer (5'-3')
GhPLP2-pET-22b		GGACCATATGATGGAAAAAAGTACTGGAAACCCT(Nde I was underlined)	CCGGAATTCTGGGCCAAGCTTGTGCAA(EcoR I was underlined)
TRV:GhCLA1		GGAATTCCACAACATCGATGATTTAG	GGGGTACCATGATGAGTAGATTGCAC
TRV:GhPLP2		CTCCTGACCACCATGTTAACATC	CCCCACCATCGATAAGATTG
PevD1-pET-28a		GGACCATATGGCCCCCGCGTCTCCCGGC(Nde I was underlined)	ACGGAATTCAGCCTCGGCGGGAGCGT(EcoR I was underlined)
qPCR primers
Primer name	Gene accession number	Forward primer (5'-3')	Reverse primer (5'-3')	length（bp）
qGhUBQ7	DQ116441	AGGCATTCCACCTGACCAAC	CAGCGAGCTTGACCTTCTTC	203
qGhPLP2	XP_016694191.1	GACCCCTATTTGCTGCCAAAG	GTGTCTGGTTCAGCCTTGTG	192
qGhHin1	XM_016856377.2	CTACGGCCCTTCAATCCCAC	GCTAGGCCGATGATGACGAT	135
qGhHSR203	XM_016859181.2	CCAGCTATTGTCGTCTCGGT	ATCACCATGGGTGTTGAGCC	147
qAtEF1α	AT5G60390	ATTGGTAACGGTTACGCCCC	TCTCCTTACCAGAACGCCTGTC	103
qITS1-F/ ST-Ve1-R	NA	AAAGTTTTAATGGTTCGCTAAGA	CTTGGTCATTTAGAGGAAGTAA
qAtAOS	AT5G42650	ACGAATGTCTCCGGTTTGAACCAC	GCTTCTCTCCTTCTTCTCCGACG	210
qAtLOX1	AT1G55020	GACAGTGAATCATACGGTAACCAGA	AGGATGAGGCAAGCTCAGCTCTAT	255
qAtLOX2	AT3G45140	AACAGGCGACCCTAGTGATG	GCTCATTGGCCCAAGATGC	102
qAtOPR3	AT2G06050	GCTCGCTTACCTTCACGTTACAC	CTTGAACCGCGAAACCAAATCCG	250
qAtPDF1.2	AT5G44420	CTTTGGTGCTAAATCGTGTGT	AAGATTCAGTGGTCCTGTTGT	185
qGhAOS	XM_016831478.2	TGCCACCTGGTCCTTTCATTTC	GCGTGTTTGGGCTCGGAAGGGTCG	193
qGhLOX1	NM_001327165.1	GCTTATGTTGCTGTAAATGACTCTGG	CACACTAAGTTGTCGGTTCGTTG	111
qGhLOX2	XM_016833843.2	TTTTACTCCTACTGTGCTTCCCTTCA	CCATGCCAACTCCGATTTTTCTC	122
qGhOPR3	NM_001326988.1	GCTTACGGGCAAACCGAATC	AGGCGGCCGTAAGATACAAG	176
qGhPDF1.2	NA	CTGTGGTAGCGGATGGTGATAAG	GTGCAGACGCATTTGCGAAGGAA
NA：not available
